# Supplementary material for: Evaluation of myopia status and eye use behavior in school-age and preschool children
Source: PLoS One. 2025 Jun 11;20(6):e0322569. doi: 10.1371/journal.pone.0322569 (PMC12157865; doi:10.1371/journal.pone.0322569)
Supplement: S1 File — (XLSX) [file pone.0322569.s001.xlsx]

## Sheet: Table 1
Table 1. Prevalence of myopia in school-age (7–10 years) and preschool (3–6 years) children
Classification	Age	No. of Children	Percentage (%)	No. with Myopia	Myopia Prevalence (%)
	(years)
Preschool children	3	5923	6.7	242	4.1
	4	12991	14.7	488	3.8
	5	13030	14.7	494	3.8
	6	16885	19.1	600	3.6
School-age children	7	18140	20.5	830	4.6
	8	14835	16.8	1090	7.3
	9	6534	7.4	561	8.6
	10	196	0.2	17	8.7
Total		88534	100	4322	4.9

## Sheet: Table 2
Table 2. Bivariate correlations between grade, ocular behaviors, and myopia occurrence in children (N = 88,534).
Characteristics		Myopia (n/%)		χ2	P value
		No	Yes
Grade	Kindergarten	34679(96.2)	1383(3.8)	657.67	<0.001
	First grade	17859(96.5)	656(3.5)
	Second grade	15936(95.2)	810(4.8)
	Third grade	15738(91.4)	1473(8.6)
Parental myopic status	None	44314(98.3)	779(1.7)	2018.44	<0.001
	One	28930(92.3)	2415(7.7)
	Both	10968(90.7)	1128(9.3)
Academic stress	No pressure	49136(97.3)	1377(2.7)	1259.72	<0.001
	Moderate pressure	31853(92.6)	2553(7.4)
	High pressure	3223(89.2)	392(10.8)
Have the habit of often staying up late?	Yes	5961(86.3)	943(13.7)	1242.27	<0.001
	No	78251(95.9)	3379(4.1)
Daily exposure to electronic products(hours)	0-1	64435(96.2)	2527(3.8)	1872.01	<0.001
	1~3	16420(94.1)	1031(5.9)
	≥3	3357(81.5)	764(18.5)
Tools for Reading	Electronic book	7447(88.6)	959(11.4)	852.07	<0.001
	Paper book	76765(95.8)	3363(4.2)
Do you often feel eye fatigue?	Often	2487(78.6)	678(21.4)	3647.3	<0.001
	Sometimes	29306(91.8)	2624(8.2)
	Seldom	52419(98.1)	1020(1.9)
Perform eye exercises	No	32524(94.7)	1806(5.3)	17.34	<0.001
	Yes	51688(95.4)	2516(4.6)
Participate in physical exercise and increase outdoor activities	No	38113(94.9)	2030(5.1)	4.85	0.028
	Yes	46099(95.3)	2292(4.7)
Whether you regularly consume foods rich in vitamin A (e.g, carrots, spinach, animal liver)	No	39227(95.1)	2034(4.9)	0.38	0.537
	Yes	44985(95.2)	2288(4.8)
Pay attention to the sitting position and keep the distance between the eyes and the book at about 33-35 cm	No	26925(93.7)	1805(6.3)	179.76	<0.001
	Yes	57287(95.8)	2517(4.2)
In school, I get out of the classroom and exposure to natural light for more than 1 hour every day	No	21853(93.1)	1614(6.9)	273.96	<0.001
	Yes	62359(95.8)	2708(4.2)
Outside of school, I was exposed to natural light for more than 1 hour a day, such as walking or playing outdoors	No	20212(93.2)	1482(6.8)	235.23	<0.001
	Yes	64000(95.8)	2840(4.2)
During the recess, I will take the initiative to go out of the classroom	No	21001(93.3)	1510(6.7)	216.78	<0.001
	Yes	63211(95.7)	2812(4.3)
When using the computer, my eyes are more than 50 cm away from the computer display	No	16242(92.6)	1306(7.4)	309.06	<0.001
	Yes	67970(95.8)	3016(4.2)
I have at least one hobby of outdoor sports or exercise	No	19329(92.8)	1495(7.2)	309.52	<0.001
	Yes	64883(95.8)	2827(4.2)
After 40 minutes of continuous reading and writing, I relax my eyes in one or more ways （looking away or moving lightly or outdoors or doing eye exercises）	No	24819(93.0)	1856(7.0)	354.38	<0.001
	Yes	59393(96.0)	2466(4.0)
In winter and summer vacation, I can insist on physical exercise	No	28310(93.6)	1930(6.4)	222.7	<0.001
	Yes	55902(95.9)	2392(4.1)
I get 8 hours of sleep a day	No	7923(90.7)	809(9.3)	400.79	<0.001
	Yes	76289(95.6)	3513(4.4)
The average time I wake up on weekends is usually no more than an hour compared to school days	No	16214(92.9)	1230(7.1)	220.18	<0.001
	Yes	67998(95.7)	3092(4.3)
When I read and write, my eyes are more than a foot (33 cm) away from the book, my chest is about a punch from the edge of the table, and my fingers are about an inch (3.3 cm) away from the tip of the pen	No	25334(92.9)	1932(7.1)	412.18	<0.001
	Yes	58878(96.1)	2390(3.9)

## Sheet: Table 3
Table 3. Multivariable logistic regression analysis of factors associated with myopia in school-age and preschool children.
Characteristics	B	SE	Wald	P Value	OR Value	95%CI
						Lower	Upper
Intercept	-2.964	0.103	825.315	<0.001	0.052
Grade			500.885	<0.001
Kindergarten	Reference
First grade	-0.018	0.054	0.111	0.739	0.982	0.884	1.091
Second grade	0.27	0.053	26.121	<0.001	1.31	1.181	1.453
Third grade	0.919	0.049	355.871	<0.001	2.508	2.279	2.759
Parental myopic status			1549.86	<0.001
None	Reference
One	1.546	0.043	1270.26	<0.001	4.695	4.312	5.111
Both	1.808	0.051	1274.58	<0.001	6.1	5.523	6.736
Academic stress			155.822	<0.001
No pressure	Reference
Moderate pressure	0.496	0.04	155.282	<0.001	1.643	1.519	1.776
High pressure	0.42	0.071	35.201	<0.001	1.522	1.325	1.749
Have the habit of often staying up late?
Yes	Reference
No	-0.283	0.049	33.935	<0.001	0.754	0.686	0.829
Daily exposure to electronic products(hours)			322.481	<0.001
0~1	Reference
1~3	0.149	0.042	12.724	<0.001	1.16	1.069	1.259
≥ 3	1.034	0.058	316.016	<0.001	2.812	2.509	3.152
Tools for Reading
Paper book	Reference
Electronic book	0.536	0.049	117.865	<0.001	1.709	1.551	1.882
Do you often feel eye fatigue?			871.748	<0.001
Seldom	Reference
Sometimes	1.05	0.041	657.306	<0.001	2.857	2.637	3.096
Often	1.658	0.064	665.548	<0.001	5.248	4.627	5.952
Pay attention to the sitting position and keep the distance between the eyes and the book at about 33-35 cm
No	Reference
Yes	-0.155	0.036	18.546	<0.001	0.857	0.799	0.919
In school, I get out of the classroom and exposure to natural light for more than 1 hour every day
Yes	Reference
No	0.101	0.045	5.111	0.024	1.106	1.014	1.207
B (unstandardized regression coefficient), SE (standard error), OR (odds ratio), 95% CI (confidence interval).
